# Supplementary material for: Data-driven multiscale dynamical framework to control a pandemic evolution with non-pharmaceutical interventions
Source: PLoS One. 2023 Jan 17;18(1):e0278882. doi: 10.1371/journal.pone.0278882 (PMC9844884; doi:10.1371/journal.pone.0278882)
Supplement: S1 File — (ZIP) [file pone.0278882.s001.zip]

Archive with 18 entries (17 files):
- SupportingInformation/
- __MACOSX/._SupportingInformation
- SupportingInformation/coronaSI.synctex.gz
- SupportingInformation/.DS_Store
- __MACOSX/SupportingInformation/._.DS_Store
- SupportingInformation/coronaSI.log
- SupportingInformation/coronaSI.aux
- SupportingInformation/dataPositivesForModel_france.mat
- __MACOSX/SupportingInformation/._dataPositivesForModel_france.mat
- SupportingInformation/figureSI_2.pdf
- __MACOSX/SupportingInformation/._figureSI_2.pdf
- SupportingInformation/coronaSI.tex
- __MACOSX/SupportingInformation/._coronaSI.tex
- SupportingInformation/figureSI_1.pdf
- __MACOSX/SupportingInformation/._figureSI_1.pdf
- SupportingInformation/dataHospitalForModel_france.mat
- __MACOSX/SupportingInformation/._dataHospitalForModel_france.mat
- SupportingInformation/coronaSI.pdf
