# Supplementary material for: Data-driven multiscale dynamical framework to control a pandemic evolution with non-pharmaceutical interventions
Source: PLoS One. 2023 Jan 17;18(1):e0278882. doi: 10.1371/journal.pone.0278882 (PMC9844884; doi:10.1371/journal.pone.0278882)
Supplement: S1 File — (ZIP) [file pone.0278882.s001.zip › SupportingInformation/coronaSI.log]

This is pdfTeX, Version 3.14159265-2.6-1.40.18 (TeX Live 2017) (preloaded format=pdflatex 2017.5.23)  30 NOV 2022 11:21
entering extended mode
 restricted \write18 enabled.
 %&-line parsing enabled.
**coronaSI.tex
(./coronaSI.tex
LaTeX2e <2017-04-15>
Babel <3.10> and hyphenation patterns for 84 language(s) loaded.
(/usr/local/texlive/2017/texmf-dist/tex/latex/base/article.cls
Document Class: article 2014/09/29 v1.4h Standard LaTeX document class
(/usr/local/texlive/2017/texmf-dist/tex/latex/base/size11.clo
File: size11.clo 2014/09/29 v1.4h Standard LaTeX file (size option)
)
\c@part=\count79
\c@section=\count80
\c@subsection=\count81
\c@subsubsection=\count82
\c@paragraph=\count83
\c@subparagraph=\count84
\c@figure=\count85
\c@table=\count86
\abovecaptionskip=\skip41
\belowcaptionskip=\skip42
\bibindent=\dimen102
)
(/usr/local/texlive/2017/texmf-dist/tex/latex/graphics/epsfig.sty
Package: epsfig 1999/02/16 v1.7a (e)psfig emulation (SPQR)

(/usr/local/texlive/2017/texmf-dist/tex/latex/graphics/graphicx.sty
Package: graphicx 2014/10/28 v1.0g Enhanced LaTeX Graphics (DPC,SPQR)

(/usr/local/texlive/2017/texmf-dist/tex/latex/graphics/keyval.sty
Package: keyval 2014/10/28 v1.15 key=value parser (DPC)
\KV@toks@=\toks14
)
(/usr/local/texlive/2017/texmf-dist/tex/latex/graphics/graphics.sty
Package: graphics 2017/04/14 v1.1b Standard LaTeX Graphics (DPC,SPQR)

(/usr/local/texlive/2017/texmf-dist/tex/latex/graphics/trig.sty
Package: trig 2016/01/03 v1.10 sin cos tan (DPC)
)
(/usr/local/texlive/2017/texmf-dist/tex/latex/graphics-cfg/graphics.cfg
File: graphics.cfg 2016/06/04 v1.11 sample graphics configuration
)
Package graphics Info: Driver file: pdftex.def on input line 99.

(/usr/local/texlive/2017/texmf-dist/tex/latex/graphics-def/pdftex.def
File: pdftex.def 2017/01/12 v0.06k Graphics/color for pdfTeX

(/usr/local/texlive/2017/texmf-dist/tex/generic/oberdiek/infwarerr.sty
Package: infwarerr 2016/05/16 v1.4 Providing info/warning/error messages (HO)
)
(/usr/local/texlive/2017/texmf-dist/tex/generic/oberdiek/ltxcmds.sty
Package: ltxcmds 2016/05/16 v1.23 LaTeX kernel commands for general use (HO)
)
\Gread@gobject=\count87
))
\Gin@req@height=\dimen103
\Gin@req@width=\dimen104
)
\epsfxsize=\dimen105
\epsfysize=\dimen106
)
(/usr/local/texlive/2017/texmf-dist/tex/latex/amsmath/amsmath.sty
Package: amsmath 2016/11/05 v2.16a AMS math features
\@mathmargin=\skip43

For additional information on amsmath, use the `?' option.
(/usr/local/texlive/2017/texmf-dist/tex/latex/amsmath/amstext.sty
Package: amstext 2000/06/29 v2.01 AMS text

(/usr/local/texlive/2017/texmf-dist/tex/latex/amsmath/amsgen.sty
File: amsgen.sty 1999/11/30 v2.0 generic functions
\@emptytoks=\toks15
\ex@=\dimen107
))
(/usr/local/texlive/2017/texmf-dist/tex/latex/amsmath/amsbsy.sty
Package: amsbsy 1999/11/29 v1.2d Bold Symbols
\pmbraise@=\dimen108
)
(/usr/local/texlive/2017/texmf-dist/tex/latex/amsmath/amsopn.sty
Package: amsopn 2016/03/08 v2.02 operator names
)
\inf@bad=\count88
LaTeX Info: Redefining \frac on input line 213.
\uproot@=\count89
\leftroot@=\count90
LaTeX Info: Redefining \overline on input line 375.
\classnum@=\count91
\DOTSCASE@=\count92
LaTeX Info: Redefining \ldots on input line 472.
LaTeX Info: Redefining \dots on input line 475.
LaTeX Info: Redefining \cdots on input line 596.
\Mathstrutbox@=\box26
\strutbox@=\box27
\big@size=\dimen109
LaTeX Font Info:    Redeclaring font encoding OML on input line 712.
LaTeX Font Info:    Redeclaring font encoding OMS on input line 713.
\macc@depth=\count93
\c@MaxMatrixCols=\count94
\dotsspace@=\muskip10
\c@parentequation=\count95
\dspbrk@lvl=\count96
\tag@help=\toks16
\row@=\count97
\column@=\count98
\maxfields@=\count99
\andhelp@=\toks17
\eqnshift@=\dimen110
\alignsep@=\dimen111
\tagshift@=\dimen112
\tagwidth@=\dimen113
\totwidth@=\dimen114
\lineht@=\dimen115
\@envbody=\toks18
\multlinegap=\skip44
\multlinetaggap=\skip45
\mathdisplay@stack=\toks19
LaTeX Info: Redefining \[ on input line 2817.
LaTeX Info: Redefining \] on input line 2818.
)
(/usr/local/texlive/2017/texmf-dist/tex/latex/amsfonts/amssymb.sty
Package: amssymb 2013/01/14 v3.01 AMS font symbols

(/usr/local/texlive/2017/texmf-dist/tex/latex/amsfonts/amsfonts.sty
Package: amsfonts 2013/01/14 v3.01 Basic AMSFonts support
\symAMSa=\mathgroup4
\symAMSb=\mathgroup5
LaTeX Font Info:    Overwriting math alphabet `\mathfrak' in version `bold'
(Font)                  U/euf/m/n --> U/euf/b/n on input line 106.
))
(/usr/local/texlive/2017/texmf-dist/tex/latex/amsmath/amscd.sty
Package: amscd 2017/04/14 v2.1 AMS Commutative Diagrams
\athelp@=\toks20
\minaw@=\dimen116
\bigaw@=\dimen117
\minCDarrowwidth=\dimen118
)
(/usr/local/texlive/2017/texmf-dist/tex/latex/tools/bm.sty
Package: bm 2017/01/16 v1.2c Bold Symbol Support (DPC/FMi)
\symboldoperators=\mathgroup6
\symboldletters=\mathgroup7
\symboldsymbols=\mathgroup8
LaTeX Font Info:    Redeclaring math alphabet \mathbf on input line 141.
LaTeX Info: Redefining \bm on input line 207.
)
(/usr/local/texlive/2017/texmf-dist/tex/latex/subfigure/subfigure.sty
Package: subfigure 2002/03/15 v2.1.5 subfigure package
\subfigtopskip=\skip46
\subfigcapskip=\skip47
\subfigcaptopadj=\dimen119
\subfigbottomskip=\skip48
\subfigcapmargin=\dimen120
\subfiglabelskip=\skip49
\c@subfigure=\count100
\c@lofdepth=\count101
\c@subtable=\count102
\c@lotdepth=\count103

****************************************
* Local config file subfigure.cfg used *
****************************************
(/usr/local/texlive/2017/texmf-dist/tex/latex/subfigure/subfigure.cfg)
\subfig@top=\skip50
\subfig@bottom=\skip51
)
(/usr/local/texlive/2017/texmf-dist/tex/latex/graphics/color.sty
Package: color 2016/07/10 v1.1e Standard LaTeX Color (DPC)

(/usr/local/texlive/2017/texmf-dist/tex/latex/graphics-cfg/color.cfg
File: color.cfg 2016/01/02 v1.6 sample color configuration
)
Package color Info: Driver file: pdftex.def on input line 147.
)
(/usr/local/texlive/2017/texmf-dist/tex/latex/setspace/setspace.sty
Package: setspace 2011/12/19 v6.7a set line spacing
)
(/usr/local/texlive/2017/texmf-dist/tex/latex/graphics/rotating.sty
Package: rotating 2016/08/11 v2.16d rotated objects in LaTeX

(/usr/local/texlive/2017/texmf-dist/tex/latex/base/ifthen.sty
Package: ifthen 2014/09/29 v1.1c Standard LaTeX ifthen package (DPC)
)
\c@r@tfl@t=\count104
\rotFPtop=\skip52
\rotFPbot=\skip53
\rot@float@box=\box28
\rot@mess@toks=\toks21
)
(/usr/local/texlive/2017/texmf-dist/tex/latex/caption/caption.sty
Package: caption 2016/02/21 v3.3-144 Customizing captions (AR)

(/usr/local/texlive/2017/texmf-dist/tex/latex/caption/caption3.sty
Package: caption3 2016/05/22 v1.7-166 caption3 kernel (AR)
Package caption3 Info: TeX engine: e-TeX on input line 67.
\captionmargin=\dimen121
\captionmargin@=\dimen122
\captionwidth=\dimen123
\caption@tempdima=\dimen124
\caption@indent=\dimen125
\caption@parindent=\dimen126
\caption@hangindent=\dimen127
)
\c@ContinuedFloat=\count105
Package caption Info: rotating package is loaded.
Package caption Info: subfigure package is loaded.
)
(/usr/local/texlive/2017/texmf-dist/tex/latex/base/latexsym.sty
Package: latexsym 1998/08/17 v2.2e Standard LaTeX package (lasy symbols)
\symlasy=\mathgroup9
LaTeX Font Info:    Overwriting symbol font `lasy' in version `bold'
(Font)                  U/lasy/m/n --> U/lasy/b/n on input line 52.
)
(./coronaSI.aux)
\openout1 = `coronaSI.aux'.

LaTeX Font Info:    Checking defaults for OML/cmm/m/it on input line 70.
LaTeX Font Info:    ... okay on input line 70.
LaTeX Font Info:    Checking defaults for T1/cmr/m/n on input line 70.
LaTeX Font Info:    ... okay on input line 70.
LaTeX Font Info:    Checking defaults for OT1/cmr/m/n on input line 70.
LaTeX Font Info:    ... okay on input line 70.
LaTeX Font Info:    Checking defaults for OMS/cmsy/m/n on input line 70.
LaTeX Font Info:    ... okay on input line 70.
LaTeX Font Info:    Checking defaults for OMX/cmex/m/n on input line 70.
LaTeX Font Info:    ... okay on input line 70.
LaTeX Font Info:    Checking defaults for U/cmr/m/n on input line 70.
LaTeX Font Info:    ... okay on input line 70.

(/usr/local/texlive/2017/texmf-dist/tex/context/base/mkii/supp-pdf.mkii
[Loading MPS to PDF converter (version 2006.09.02).]
\scratchcounter=\count106
\scratchdimen=\dimen128
\scratchbox=\box29
\nofMPsegments=\count107
\nofMParguments=\count108
\everyMPshowfont=\toks22
\MPscratchCnt=\count109
\MPscratchDim=\dimen129
\MPnumerator=\count110
\makeMPintoPDFobject=\count111
\everyMPtoPDFconversion=\toks23
) (/usr/local/texlive/2017/texmf-dist/tex/generic/oberdiek/pdftexcmds.sty
Package: pdftexcmds 2017/03/19 v0.25 Utility functions of pdfTeX for LuaTeX (HO
)

(/usr/local/texlive/2017/texmf-dist/tex/generic/oberdiek/ifluatex.sty
Package: ifluatex 2016/05/16 v1.4 Provides the ifluatex switch (HO)
Package ifluatex Info: LuaTeX not detected.
)
(/usr/local/texlive/2017/texmf-dist/tex/generic/oberdiek/ifpdf.sty
Package: ifpdf 2017/03/15 v3.2 Provides the ifpdf switch
)
Package pdftexcmds Info: LuaTeX not detected.
Package pdftexcmds Info: \pdf@primitive is available.
Package pdftexcmds Info: \pdf@ifprimitive is available.
Package pdftexcmds Info: \pdfdraftmode found.
)
(/usr/local/texlive/2017/texmf-dist/tex/latex/oberdiek/epstopdf-base.sty
Package: epstopdf-base 2016/05/15 v2.6 Base part for package epstopdf

(/usr/local/texlive/2017/texmf-dist/tex/latex/oberdiek/grfext.sty
Package: grfext 2016/05/16 v1.2 Manage graphics extensions (HO)

(/usr/local/texlive/2017/texmf-dist/tex/generic/oberdiek/kvdefinekeys.sty
Package: kvdefinekeys 2016/05/16 v1.4 Define keys (HO)
))
(/usr/local/texlive/2017/texmf-dist/tex/latex/oberdiek/kvoptions.sty
Package: kvoptions 2016/05/16 v3.12 Key value format for package options (HO)

(/usr/local/texlive/2017/texmf-dist/tex/generic/oberdiek/kvsetkeys.sty
Package: kvsetkeys 2016/05/16 v1.17 Key value parser (HO)

(/usr/local/texlive/2017/texmf-dist/tex/generic/oberdiek/etexcmds.sty
Package: etexcmds 2016/05/16 v1.6 Avoid name clashes with e-TeX commands (HO)
Package etexcmds Info: Could not find \expanded.
(etexcmds)             That can mean that you are not using pdfTeX 1.50 or
(etexcmds)             that some package has redefined \expanded.
(etexcmds)             In the latter case, load this package earlier.
)))
Package epstopdf-base Info: Redefining graphics rule for `.eps' on input line 4
38.
Package grfext Info: Graphics extension search list:
(grfext)             [.png,.pdf,.jpg,.mps,.jpeg,.jbig2,.jb2,.PNG,.PDF,.JPG,.JPE
G,.JBIG2,.JB2,.eps]
(grfext)             \AppendGraphicsExtensions on input line 456.

(/usr/local/texlive/2017/texmf-dist/tex/latex/latexconfig/epstopdf-sys.cfg
File: epstopdf-sys.cfg 2010/07/13 v1.3 Configuration of (r)epstopdf for TeX Liv
e
))
Package caption Info: Begin \AtBeginDocument code.
Package caption Info: End \AtBeginDocument code.
LaTeX Font Info:    Try loading font information for U+msa on input line 79.

(/usr/local/texlive/2017/texmf-dist/tex/latex/amsfonts/umsa.fd
File: umsa.fd 2013/01/14 v3.01 AMS symbols A
)
LaTeX Font Info:    Try loading font information for U+msb on input line 79.

(/usr/local/texlive/2017/texmf-dist/tex/latex/amsfonts/umsb.fd
File: umsb.fd 2013/01/14 v3.01 AMS symbols B
)
LaTeX Font Info:    Try loading font information for U+lasy on input line 79.

(/usr/local/texlive/2017/texmf-dist/tex/latex/base/ulasy.fd
File: ulasy.fd 1998/08/17 v2.2e LaTeX symbol font definitions
)

LaTeX Warning: No \author given.

<figureSI_1.pdf, id=1, 371.67058pt x 160.2279pt>
File: figureSI_1.pdf Graphic file (type pdf)
 <use figureSI_1.pdf>
Package pdftex.def Info: figureSI_1.pdf used on input line 86.
(pdftex.def)             Requested size: 478.00629pt x 206.0763pt.

<figureSI_2.pdf, id=2, 467.6284pt x 245.88141pt>
File: figureSI_2.pdf Graphic file (type pdf)
 <use figureSI_2.pdf>
Package pdftex.def Info: figureSI_2.pdf used on input line 97.
(pdftex.def)             Requested size: 478.00629pt x 251.33597pt.
 [1

{/usr/local/texlive/2017/texmf-var/fonts/map/pdftex/updmap/pdftex.map} <./figur
eSI_1.pdf>] [2 <./figureSI_2.pdf>]
LaTeX Font Info:    Try loading font information for OMS+cmr on input line 117.


(/usr/local/texlive/2017/texmf-dist/tex/latex/base/omscmr.fd
File: omscmr.fd 2014/09/29 v2.5h Standard LaTeX font definitions
)
LaTeX Font Info:    Font shape `OMS/cmr/m/n' in size <10.95> not available
(Font)              Font shape `OMS/cmsy/m/n' tried instead on input line 117.

Overfull \hbox (4.69235pt too wide) in alignment at lines 147--154
 [][][] []
 []

[3

] [4] [5] [6] [7]
Overfull \hbox (56.87138pt too wide) in paragraph at lines 355--358
[]\OT1/cmr/m/n/10.95 J. D'Errico, ``fmin-searchbnd, fmin-search-con (https://ww
w.mathworks.com/matlabcentral/fileexchange/8277-
 []

[8] (./coronaSI.aux) ) 
Here is how much of TeX's memory you used:
 4029 strings out of 492995
 59167 string characters out of 6132704
 126625 words of memory out of 5000000
 7497 multiletter control sequences out of 15000+600000
 15197 words of font info for 58 fonts, out of 8000000 for 9000
 1141 hyphenation exceptions out of 8191
 39i,12n,39p,843b,375s stack positions out of 5000i,500n,10000p,200000b,80000s
</usr/local/texlive/2017/texmf-dist/fonts/type1/public/am
sfonts/cm/cmbx10.pfb></usr/local/texlive/2017/texmf-dist/fonts/type1/public/ams
fonts/cm/cmbx12.pfb></usr/local/texlive/2017/texmf-dist/fonts/type1/public/amsf
onts/cm/cmex10.pfb></usr/local/texlive/2017/texmf-dist/fonts/type1/public/amsfo
nts/cm/cmmi10.pfb></usr/local/texlive/2017/texmf-dist/fonts/type1/public/amsfon
ts/cm/cmmi6.pfb></usr/local/texlive/2017/texmf-dist/fonts/type1/public/amsfonts
/cm/cmmi8.pfb></usr/local/texlive/2017/texmf-dist/fonts/type1/public/amsfonts/c
m/cmr10.pfb></usr/local/texlive/2017/texmf-dist/fonts/type1/public/amsfonts/cm/
cmr17.pfb></usr/local/texlive/2017/texmf-dist/fonts/type1/public/amsfonts/cm/cm
r6.pfb></usr/local/texlive/2017/texmf-dist/fonts/type1/public/amsfonts/cm/cmr8.
pfb></usr/local/texlive/2017/texmf-dist/fonts/type1/public/amsfonts/cm/cmsy10.p
fb></usr/local/texlive/2017/texmf-dist/fonts/type1/public/amsfonts/cm/cmsy6.pfb
></usr/local/texlive/2017/texmf-dist/fonts/type1/public/amsfonts/cm/cmsy8.pfb><
/usr/local/texlive/2017/texmf-dist/fonts/type1/public/amsfonts/cm/cmti10.pfb>
Output written on coronaSI.pdf (8 pages, 262978 bytes).
PDF statistics:
 133 PDF objects out of 1000 (max. 8388607)
 92 compressed objects within 1 object stream
 0 named destinations out of 1000 (max. 500000)
 11 words of extra memory for PDF output out of 10000 (max. 10000000)
