# Supplementary material for: Data-driven multiscale dynamical framework to control a pandemic evolution with non-pharmaceutical interventions
Source: PLoS One. 2023 Jan 17;18(1):e0278882. doi: 10.1371/journal.pone.0278882 (PMC9844884; doi:10.1371/journal.pone.0278882)
Supplement: S1 File — (ZIP) [file pone.0278882.s001.zip › SupportingInformation/coronaSI.aux]

\relax 
\@writefile{toc}{\contentsline {section}{\numberline {A}Supplementary Figures}{1}}
\@writefile{lof}{\contentsline {figure}{\numberline {S1}{\ignorespaces \textbf  {Probability and time distribution for a symptomatic person to become hospitalised.} The mathematical expression for the fitting distribution is given by Eq.\nobreakspace  {}26\hbox {} with $l_{max}=22$ days. (A) The fitting results for the age stratified probability that a symptomatic person becomes hospitalised are 0.6\%, 1.7\%, 6.1\%, 10.5\% and 22.8\%. (B) Fitting result for the distribution that specifies at which day $l$ after showing symptoms the hospitalisation occurs. We assumed the same distribution for all age groups. The mean number of days is 5.9. \relax }}{1}}
\providecommand*\caption@xref[2]{\@setref\relax\@undefined{#1}}
\newlabel{figSI:SympToHosp}{{S1}{1}}
\@writefile{lof}{\contentsline {figure}{\numberline {S2}{\ignorespaces \textbf  {Correlation between positive testings and new hospitalisations.} For each age group we fitted the probability that a positive tested person becomes hospitalised using the data for the number of new hospitalisations (black dots) and the data for the number of positive tested persons (blue dots; the data is multiplied by the fitted probability). The fitting result is shown in red. The mathematical expression for the fitting distribution is given by Eq.\nobreakspace  {}26\hbox {} with $l_{max}=21$ days. The fitted probabilities are 0.6\%, 1.5\%, 4.5\%, 10.5\% and 22.8\%. \relax }}{2}}
\newlabel{figSI:HospNewFromPosNew}{{S2}{2}}
\@writefile{toc}{\contentsline {section}{\numberline {B}Modelling framework}{3}}
\@writefile{toc}{\contentsline {subsection}{\numberline {B.1}Model structure}{3}}
\newlabel{systEqDiscreteModel}{{1}{3}}
\citation{Beraud}
\@writefile{toc}{\contentsline {subsection}{\numberline {B.2}New infections}{4}}
\newlabel{eqnewinf0}{{3}{4}}
\newlabel{newInfXi}{{4}{4}}
\newlabel{newInfPsi}{{5}{4}}
\newlabel{contactMatrixBeforeLockdown}{{6}{5}}
\newlabel{eqnewinf}{{7}{5}}
\newlabel{eqR01}{{10}{5}}
\@writefile{toc}{\contentsline {subsection}{\numberline {B.3}Effective reproduction numbers}{5}}
\newlabel{eqR011}{{11}{5}}
\newlabel{eqR02}{{12}{5}}
\newlabel{EqforR0}{{13}{5}}
\newlabel{eqRd}{{14}{6}}
\newlabel{eqRg}{{15}{6}}
\@writefile{toc}{\contentsline {subsection}{\numberline {B.4}Transition probabilities}{6}}
\newlabel{eqForProbFromCondProb}{{16}{6}}
\@writefile{toc}{\contentsline {subsection}{\numberline {B.5}Equations to compute the number of infected in a compartment as a function of influx and initial condition}{6}}
\newlabel{analysisForFitting}{{B.5}{6}}
\citation{ChakrabortyEtal_2012}
\@writefile{toc}{\contentsline {subsubsection}{\numberline {B.5.1}0ccupancy and fluxes to other compartments as a function of a given influx}{7}}
\newlabel{eqCij}{{19}{7}}
\@writefile{toc}{\contentsline {subsubsection}{\numberline {B.5.2}0ccupancy and fluxes to other compartments as a function of an initial condition}{7}}
\newlabel{eqhatCij}{{23}{7}}
\citation{JohnErrico}
\bibstyle{ieeetr}
\bibcite{Beraud}{1}
\bibcite{ChakrabortyEtal_2012}{2}
\bibcite{JohnErrico}{3}
\@writefile{toc}{\contentsline {subsection}{\numberline {B.6}Method to implement parameter changes }{8}}
\newlabel{eqforParamChanges}{{25}{8}}
\@writefile{toc}{\contentsline {subsection}{\numberline {B.7}Discrete Gamma distribution }{8}}
\newlabel{discreteProbDistr}{{26}{8}}
\@writefile{toc}{\contentsline {subsection}{\numberline {B.8}Fitting procedure}{8}}
