# Supplementary material for: Data-driven multiscale dynamical framework to control a pandemic evolution with non-pharmaceutical interventions
Source: PLoS One. 2023 Jan 17;18(1):e0278882. doi: 10.1371/journal.pone.0278882 (PMC9844884; doi:10.1371/journal.pone.0278882)
Supplement: S1 File — (ZIP) [file pone.0278882.s001.zip › SupportingInformation/coronaSI.tex]

\documentclass[11pt]{article}	
%\documentclass[aps]{revtex4}
\usepackage{epsfig,amsmath,amssymb,amscd,amsfonts,bm,subfigure,color,setspace}
\usepackage{graphicx,rotating,caption}
\sloppy \textwidth 168mm \textheight 225mm \topmargin 0pt \oddsidemargin 0pt \evensidemargin 0pt
%\parindent 0pt
%\parskip1ex plus 0.5ex minus 0.5ex

%\usepackage{epsfig,graphicx,color}
\usepackage{latexsym}
\usepackage{amstext}
\usepackage{subfigure}
\usepackage{epsfig, graphicx}
\usepackage{amsfonts,bm,color}


%%%%%%%%%%%%%%%%%%%%%%%%%%%%%%%%%%%%%%%%%%%%%%%%%%%%%%%%%%%%%%%%%%%%%%%%%%%
%\addtolength{\oddsidemargin}{-0.5in}
%\setlength{\evensidemargin}{0in} \setlength{\textwidth}{6.50in}
%\setlength{\textheight}{9.00in } \setlength{\topmargin}{0in}
%\setlength{\headheight}{0in} \setlength{\headsep}{0in}
%\setlength{\parskip}{\medskipamount}
%\addtolength{\baselineskip}{.5\baselineskip}
%\newcommand{\mb}[1]{ \mbox{\boldmath$#1$} }
%\newcommand{\ds}{\displaystyle}
\newcommand{\beq}{\begin{eqnarray}}
\newcommand{\eeq}{\end{eqnarray}}
\newcommand{\beqq}{\begin{eqnarray*}}
\newcommand{\eeqq}{\end{eqnarray*}}
\newcommand{\bea}{\begin{eqnarray}}
\newcommand{\eea}{\end{eqnarray}}
\newcommand{\p}{\partial}
\newcommand{\ds}{\displaystyle}

%\newcommand{\eps}{\varepsilon}

%\DeclareMathOperator{\grad}{\vv{\operatorname{grad}}} % operateur gradient
\DeclareMathOperator{\divg}{\mbox{div}}
%\DeclareMathOperator{\gradg}{\textbf{\nabla}}
\font\bb=msbm10 at 12pt
\def\rR{\hbox{\bb R}}
\def\rN{\hbox{\bb N}}
\def\rQ{\hbox{\bb Q}}
\def\rZ{\hbox{\bb Z}}
\def\r{\right}
\def\l{\left}
\def \mint {\iint\!\!\cdots\!\!\int}
%%%%%%%%%%%%%%%%%%%%%%%%%%%%%%%%%%%%%%%%%%%%%%%%%%%%%%%%%%%%%%%%%%%%%%%%%%%%%%%%%%%
%
\newcommand{\nn}{\nonumber}
\renewcommand{\(}{\left(}
\renewcommand{\)}{\right)}
\renewcommand{\[}{\left[}
\renewcommand{\]}{\right]}
%%\renewcommand{\figurename}{Fig.}
%\makeatletter
%\renewcommand{\thefigure}{S\@arabic\c@figure}
%\renewcommand{\thetable}{S\@arabic\c@table}
%%\renewcommand{\tablename}{Table S}

% pandoc coronaNew_v23.tex -o coronaNew_v23.docx

\newcommand{\beginsupplement}{%
        \setcounter{table}{0}
        \renewcommand{\thetable}{S\arabic{table}}%
        \setcounter{figure}{0}
        \renewcommand{\thefigure}{S\arabic{figure}}%
}

\begin{document}
	
\appendix
\beginsupplement

%%%%%%%%%%%%%%%%%%%%%%%%%%%%%%%%%%%%%%%%%%%%%%%%
\title{Supporting Information}
%%%%%%%%%%%%%%%%%%%%%%%%%%%%%%%%%%%%%%%%%%%%%%%%
\date{}
\maketitle

\section{Supplementary Figures}

%%%%%%%%%%%%%%%%%%%%%%%%%%%%%%%%
\begin{figure}[http!]
	\begin{center}
		\includegraphics[width=\textwidth]{figureSI_1.pdf}
		\caption{\textbf{Probability and time distribution for a symptomatic person to become hospitalised.} The mathematical expression for the fitting distribution is given by  Eq.~\ref{discreteProbDistr} with $l_{max}=22$ days. (A) The fitting results for the age stratified probability that a symptomatic person becomes hospitalised are 0.6\%, 1.7\%, 6.1\%, 10.5\% and 22.8\%. (B) Fitting result for the distribution that specifies at which day $l$ after showing symptoms the hospitalisation occurs. We assumed the same distribution for all age groups. The mean number of days is 5.9.  }
		\label{figSI:SympToHosp}
	\end{center}
\end{figure}
%%%%%%%%%%%%%%%%%%%%%%%%%%%%%%%%


%%%%%%%%%%%%%%%%%%%%%%%%%%%%%%%%
\begin{figure}[http!]
	\begin{center}
		\includegraphics[width=\textwidth]{figureSI_2.pdf}
		\caption{\textbf{Correlation between positive testings and new hospitalisations.} For each age group we fitted the probability that a positive tested person becomes hospitalised using the  data for the number of new hospitalisations (black dots) and the data for the number of positive tested persons (blue dots; the data is multiplied by the fitted probability). The fitting result is shown in red. The mathematical expression for the fitting distribution is given by Eq.~\ref{discreteProbDistr} with $l_{max}=21$ days. The fitted probabilities are 0.6\%, 1.5\%, 4.5\%, 10.5\% and 22.8\%. }.
		\label{figSI:HospNewFromPosNew}
	\end{center}
\end{figure}
%%%%%%%%%%%%%%%%%%%%%%%%%%%%%%%%


\cleardoublepage


%%%%%%%%%%%%%%%%%%%%%%%%%%%%%%%%
\section{Modelling framework}
%%%%%%%%%%%%%%%%%%%%%%%%%%%%%%%%
\subsection{Model structure}
%%%%%%%%%%%%%%%%%%%%%%%%%%%%%%%%
The parameters, variables and probability distributions of the model are:
%%%%%%%%%%%%%%%%%%%%%%%%%%%%%%%%
\begin{itemize}

\item $k$:  Index for the age stratified groups.

\item $1\le j\le 5$: Index of infection compartments. \\
j=1 asymptomatic; j=2 symptomatic; j=3 in hospital; j=4 in ICU; j=5 in hospital after ICU.

\item Time scales. \\
$n$:  Time measured as number of days since  01/01/2020. \\
$l$:  Number of days since an infected person joined its current compartment $j$. \\
$h$: Vector that specifies the previous infection history. For example, the infection history of a hospitalised person that is currently in compartment $j=5$ since $l$ days comprises the number of days $l_1$ that this person has been asymptomatic, the number of days $l_2$ that it has been symptomatic, the number of hospitalisation days $l_3$ before  ICU, and the number of days $l_4$ in ICU, such that $h=(l_1 ,l_2, l_3, l_4)$. In this case the number of days since infection are $m=l_1+l_2+l_3+l_4+l$. The vector $h$ is updated each time the infection compartment is changed.  However, in the current implementation we consider only the time scales $n$ and $l$.

\item $S_k(n)$: Number of susceptible persons in group $k$ at time $n$.

\item $\Phi_{k}(n)$ : Number of new infected in group $k$ at time $n$.

\item $I_{k,h,j,l}(n)$: Number of infected at time $n$ belonging to age group $k$, infection history $h$, current compartment $j$ at day $l$ after joining this compartment . For $j=1$ the infection history is fully determined by $l$, and here we can omit the index $h$.

\item $p_{k,h,j,l;j'}(n)$: Probability to transition from compartment $j$ at day $l$ to compartment $ j'\ne j$ for an infected in age group $k$ with history $h$. The index $n$ indicates that these probabilities might change over time due to social measures or modified hospital procedures.

\item $p_{k,h,j,l;rec}(n) $: Probability to recover from compartment  $j$.

\item $p_{k,h,j,l;dec}(n)$:  Probability to die in compartment $j$.

\item $p_{k,h,j,l;j}(n) =1- \sum_{j'\ne j} p_{k,h,j,l;j'}(n)  - p_{k,h,j,l;rec}(n)  - p_{k,h,j,l;dec}(n)$:  Probability to remain in compartment $j$.

\item $R_{k,h,j,l}(n) = p_{k,h,j,l;rec}(n) I_{k,h,j,l}(n)$: Number of person that recover at time $n$ from compartment $j$.

\item $D_{k,h,j,l}(n) = p_{k,h,j,l;dec}(n) I_{k,h,j,l}(n)$: Number of persons that die in compartment $j$ at time $n$. We consider that infected only die in ICU ($j=4$).

\end{itemize}
The recurrence relations for the time evolution are
\bea\label{systEqDiscreteModel}
\begin{array}{rcl}
	\ds S_{k}(n+1)  &=& S_{k}(n) - \Phi_{k}(n) \quad \mbox{(reduction of susceptible)}\\
	\ds I_{k,1,1}(n+1)  &=& \Phi_{k}(n)  \quad \mbox{(new infections)}\\
	\ds I_{k,h,j,l+1}(n+1) &=& \ds   p_{k,h,j,l;j}(n)  I_{k,h,j,l}(n)\quad \mbox{(evolution within the same infection  compartment)} \\
	\ds I_{k,h',j,1}(n+1) &=& \ds \sum_{j'\ne j,h,l} p_{k,h,j',l;j}(n) I_{k,h,j',l}(n)  \quad \mbox{(switching to a new infection compartment)}
	\end{array}
\eea
For each age group $k$ we have the conservation equation
\bea
\begin{array}{rcl}
\ds S_k(n+1) + \sum_{j,h,l}  I_{k,h,m,l}(n+1)   &=& \ds  S_k(n) + \sum_{j,h,l} I_{k,h,j,l}(n) - \sum_{j,h,l}  \(R_{k,h,j,l}(n)  + D_{k,h,j,l}(n)   \) \\\
\ds  &=&  \ds S_k(1) + \sum_{j,h,l} I_{k,j,h,l}(1) - \sum_{n'\le n,j,h,l} \(R_{k,h,j,l}(n')  + D_{k,h,j,l}(n') \) \\
&=& \ds  N_k - \sum_{n'\le n,j,h,l}  \(R_{k,h,j,l}(n')  + D_{k,h,j,l}(n') \)
\end{array}
\eea
where $N_k$ is the initial population. If $n=1$ corresponds to the very beginning of the pandemic, we have $N_k=  S_k(1) + \Phi_{k}(0)$, where $\Phi_{k}(0)$ is the initial seed of new infections.

%%%%%%%%%%%%%%%%%%%%%%%%%%%%%%%%
\subsection{New infections}
%%%%%%%%%%%%%%%%%%%%%%%%%%%%%%%%
We assume that the number of new infections $\Phi_{k}(n)$ in group $k$ at day $n$ is proportional to the daily number of contacts ${\cal C}_{k;k',j,m,l} (n)$ that susceptible persons in group $k$ make with infected persons from groups $k'$ in compartment $j$,
\bea\label{eqnewinf0}
\Phi_{k}(n)  =  \sum_{k',h,j,l} {\cal I} _{k;k',h,j,l} (n)  {\cal C}_{k;k',h,j,l} (n) \,.
\eea
The proportionality constants are the infectivity parameters ${\cal I}_{k;k',h,j,l} (n)$. We simplify and assume that as soon as the infection manifests itself by showing symptoms ( switching to compartment $j\ge 2$) an infected person takes precautions to avoid infecting others, in which case new infections only occur in interactions with asymptomatic persons ($j=1$). With this assumption we have (note that $h=l$ for $j=1$, and we omit $h$ in the following)
\bea\label{newInfXi}
{\cal I}_{k;k',j,l} (n) =\beta(n) \hat\beta_{k;k'} \xi_{k',l} \delta_{j,1} \,,
 \eea
where $\delta_{i,j}$ is the Kronecker delta. The matrix $\hat\beta_{k;k'}$  models group specificities in the infection dynamics (we choose a  normalization $\hat\beta_{k;k'}\le1$; the matrix $\hat\beta_{k;k'}$ does not have to be symmetric). For example, with $\hat\beta_{k;1} <1$ and $\hat\beta_{1;k'} <1$ we consider the possibility that
age group 1 is less infectious and less susceptible to infections. The parameters $\xi_{k',l}$ describe how the contagiousness evolves as a function of the time $l$ after infection (we normalize and use $\xi_{k',l} \le 1$).  The time dependent infectivity parameter $\beta(n)$ accounts for changes that equally affect all groups, e.g. the introduction of masks. The initial value of $\beta(n)$ depends on the normalisations of the other parameters. Moreover, if the affinity for mask wearing would be different among age groups, one would have to consider a time dependent matrix $\hat\beta_{k;k'}(n)$.

To approximate the interactions between susceptible and asymptomatic persons we use
\bea\label{newInfPsi}
 {\cal C}_{k;k',1,l} (n) \approx  c_{k;k'}(n) \frac{S_k(n)}{N_k} \frac{I_{k',1,l}(n)}{N_{k'}}
\eea
where $c_{k;k'}(n)$ is the total daily number of contacts between groups $k$ and $k'$, and $\frac{S_k(n)}{N_k} \frac{I_{k',1,l}(n)}{N_{k'}}$ is the fraction of these contacts that correspond to encounters between susceptible and asymptomatic. The contact matrix $c_{k;k'}(n)$ is symmetric by definition, $c_{k;k'}(n)= c_{k';k}(n)$. The matrix is time dependent to account for social measures. Before lockdown we use \cite{Beraud}
\begin{equation} \label{contactMatrixBeforeLockdown}
c_{k;k'} = \begin{pmatrix}
& gp_1         &  gp_2      &  gp_3       &  gp_4      & gp_5\\
gp_1 &   0.2656  &  0.1182  &  0.0202  &  0.0129   & 0.0044\\
gp_2 & 0.1182    &0.3196   & 0.0745   & 0.0505   & 0.0147\\
gp_3 &   0.0202  &  0.0745  &  0.0394 &   0.0225  &  0.0056\\
gp_4 &   0.0129   & 0.0505  &  0.0225  &  0.0323   & 0.0128\\
gp_5 &   0.0044  & 0.0147  &  0.0056   & 0.0128   & 0.0065
\end{pmatrix}\,.
\end{equation}
The contact matrix in Eq.~\ref{contactMatrixBeforeLockdown} is normalized such that the total number of contacts is one, $\sum_{k,k'\ge k} c_{k;k'}=1$.

Finally, with Eqs.~\ref{eqnewinf0}-\ref{newInfPsi} the number of new infections at day $n$ generated in group $k$ by infectious persons is
\bea\label{eqnewinf}
\Phi_{k}(n)  = I_{k,1,1}(n+1)= \frac{S_k(n)}{N_k}  \sum_{k'} \beta(n)\hat\beta_{k;k'} c_{k;k'}(n) \frac{ \sum_{l}  \xi_{k',l}  I_{k',1,l}(n)}{N_{k'}}  \,.
\eea
With
\bea
I_{k,1,l}(n) = I_{k,1,1}(n-l+1)  \pi_{k,l}=  \Phi_{k}(n-l)  \pi_{k,l}\,,
\eea
where $\pi_{k,l}$ is the probability that an infected person is still asymptomatic after $l$ days, 
and
\bea
S_{k}(n) = S_{k}(0)- \sum_{n'=1}^n I_{k,1,1}(n') =  S_{k}(0)- \sum_{n'=0}^{n-1} \Phi_{k}(n')
\eea
we obtain the recurrence relations
\bea\label{eqR01}
\Phi_{k}(n)=\(\frac{S_{k}(0)}{N_k}- \sum_{n'=0}^{n-1}\frac{\Phi_{k}(n') }{N_k} \) \sum_{k'} \beta(n)\hat\beta_{k;k'} c_{k;k'}(n) \sum_{l} \xi_{k',l} \pi_{k',l} \frac{  \Phi_{k'}(n-l)   }{N_{k'}} \,.
\eea
%\bea
%\Phi_{k}(n)  = \frac{S_k(n)}{N_k}  \sum_{k'} \beta(n)\hat\beta_{k;k'} c_{k;k'}(n) \frac{ \sum_{l}  \xi_{k',l}  \pi_{k',l}  \Phi_{k'}(n-l)  }{N_{k'}}  \,.
%\eea

%%%%%%%%%%%%%%%%%%%%%%%%%%%%%%%%
\subsection{Effective reproduction numbers}
%%%%%%%%%%%%%%%%%%%%%%%%%%%%%%%%
To connect to effective reproduction numbers (when the population is not any more totally susceptible), we consider the number of new infections that will be generated in age group $k$ by a newly infected person in age group $k'$. By neglecting changes during the short contagious period, we obtain from Eq.~\ref{eqR01} the reproduction matrix
\bea\label{eqR011}
R_{k;k'}(n)=    \frac{S_{k}(n)}{N_{k}}  \beta(n) \hat\beta_{k;k'}  c_{k;k'}(n) \frac{ \sum_{l}\xi_{k',l} \pi_{k',l}}{N_{k'}}\,.
\eea
By considering the total number of new infections that will be generated by this infected person in group $k'$, we obtain the group dependent reproduction numbers
\bea\label{eqR02}
R_{k'}(n)=  \sum_{k}  R_{k;k'}(n) \,.
\eea
Finally, with the new infected persons $\Phi_{k}(n)$ that are present at day $n$, we define the average reproduction number
\bea\label{EqforR0}
R(n) =
\sum_{k'} R_{k'}(n)  \frac{\Phi_{k'}(n)} {\sum_{k'} \Phi_{k'}(n) } = \sum_{k,k'} R_{k;,k'}(n)  \frac{\Phi_{k'}(n)} {\sum_{k'} \Phi_{k'}(n) } \,.
\eea
The pandemic grows for $R(n)>1$ because the generated new infections $\sum_{k'} R_{k'}(n) \Phi_{k'}(n)$ is larger than the current value $\sum_{k'} \Phi_{k'}(n)$.

To characterize how the generated numbers of new infections will be distributed over the age groups, we define the reproduction distribution
\bea\label{eqRd}
 RD_{k}(n)=  \frac{\sum_{k'} R_{k;k'}(n)  \Phi_{k'}(n) } {\sum_{k,k'} R_{k;k'}(n)  \Phi_{k'}(n)  }  \,,
 \eea
such that $\sum_k RD_{k}(n) =1$.  To characterize whether the infection grows or declines in age  group $k$, we define the reproduction growth index
\bea\label{eqRg}
RGI_{k}(n)=  \frac{\sum_{k'} R_{k;k'}(n)  \Phi_{k'}(n)   } {\Phi_{k}(n) } -1 \,.
\eea
The pandemic grows in group $k$ for $RGI_{k}(n)>0$.


%%%%%%%%%%%%%%%%%%%%%%%%%%%%%%%%
\subsection{Transition probabilities}
%%%%%%%%%%%%%%%%%%%%%%%%%%%%%%%%
The model probabilities $p_{k,h,j,l;i}(n_0)$ to transition from compartment $j$ to compartment $i$ (the label $i$ also comprises the deceased and recovered compartment) are computed from the overall probabilities $\tilde P_{k,h,j;i}$ to transition from compartment $j$ to compartment $i$, and the distributions $\tilde p_{k,h,j,l;i}(n_0)$ that specify at which day $l$ this transition occurs. The time $n_0$ indicates that these probabilities might change at time $n_0$. We simplify the notation and omit the labels $k$, $h$ and $n_0$ for the following calculations.

The probabilities $p_{j,l;i}$ satisfy the normalisation conditions $\sum _{i}p_{j,l;i}=1$. In contrast, $\tilde P_{j;i}$ and $\tilde p_{j,l;i}$ satisfy the normalization conditions $\sum _{i\ne j} \tilde P_{j;i} =1$ and $\sum_{l=1}^{l_{max}} \tilde p_{j,l;i} =1$. The probability $\tilde P_{j;j}$ to remain in a compartment $j$ is zero, since all infected will eventually recover or die. For numerical reasons, we  truncate $\tilde p_{k,j,l;i}$ at a value $l_{max}$ that is chosen sufficiently large. We chose $l_{max}=60$ for $j=3,4$ and $l_{max}=80$ for $j=5$, since it takes longer for hospitalized to recover after ICU. As a function of $\tilde P_{j;i}$ and $\tilde p_{j,l;i}$ the  probabilities $p_{j,l;i}$ can be computed  as
\bea\label{eqForProbFromCondProb}
p_{j,l;i}=  \frac{ \tilde P_{j;i} \tilde p_{j,l;i}} {1-\sum_i  \sum_{l'=1}^{l-1} \tilde P_{j;i} \tilde p_{j,l';i} }  \quad (j\ne i)\,.
\eea
and $p_{j,l;j} = 1-\sum _{i\ne j}p_{j,l;i}$. Because the probability to be found in compartment $j$ after $l_{max}$ days is zero, we have $p_{j,l_{max};j} =0$.


%%%%%%%%%%%%%%%%%%%%%%%%%%%%%%%%
\subsection{Equations to compute the number of infected in a compartment as a function of influx and initial condition}
%%%%%%%%%%%%%%%%%%%%%%%%%%%%%%%%
\label{analysisForFitting}
We now derive matrix equations to compute the time evolution of the number of infected in a compartment $j$ with a given initial condition and a prescribed influx. We need these expression to implement fitting procedures. The probability to be found in compartment $j$ after $l$ days is
\bea
\pi_{j,l} = \prod_{l'=1}^{l-1} p_{j,l';j} \,, \quad 1\le l \le l_{max} \,.
\eea
The occupancy of compartment $j$ at time $n$ consists of persons that originate from an initial condition, and persons that joined this compartment via influx from other compartments.

%%%%%%%%%%%%%%%%%%%%%%%%%%%%%%%%
\subsubsection{0ccupancy and fluxes to other compartments as a function of a given influx}
%%%%%%%%%%%%%%%%%%%%%%%%%%%%%%%%
The occupancy $O_j(n)$ due to the influx $I_{j,1}(n)$ from other compartments is given by the convolution
\bea
	O_j(n) =  \sum_{l=1}^{l_{max}} I_{j,l}(n) = \sum_{l=1}^{\min (n,l_{max})} I_{j,1}(n+1-l) \pi_{j,l}\,.
\eea
The number of persons $C_{j;i}(n)$ that change to a different compartment $i$ is
 \bea\label{eqCij}
  C_{j;i}(n) = \sum_{l=1}^{l_{max}} I_{j,l}(n) p_{j,l;i}   =  \sum_{l=1}^{{\min (n,l_{max})}} I_{j,1}(n+1-l) \pi_{j,l} p_{j,l;i} \,.
 \eea
The number of new persons in compartment $i$ that originate from compartment $j$ is $I_{i,1;j}(n+1)=C_{j;i}(n)$.

%%%%%%%%%%%%%%%%%%%%%%%%%%%%%%%%
\subsubsection{0ccupancy and fluxes to other compartments as a function of an initial condition}
%%%%%%%%%%%%%%%%%%%%%%%%%%%%%%%%
We now consider the occupancy that originates from an initial condition $I_{j,l}(n_0)$ at day $n_0$ (without loss of generality we consider $n_0=1$). The number of infected at a future day $n$ that are still in compartment $j$ is
\bea
I_{j,l}(n) = I_{j,l-n+1}(1)\prod_{l'=l-n+1}^{l-1}  p_{j,l';j} \,, \quad n \le l \le l_{max}\,.
\eea
The occupancy $\hat O_j(n)$ due to the initial condition therefore is
\bea
\hat O_j(n) = \sum_{l} I_{j,l}(n) = \sum_{l=1}^{l_{max}}  M_{n,l} I_{j,l}(1)
\eea
where
\bea
 M_{n,l}  = \prod_{l'=l}^{l+n-2}  p_{j,l';j}
\eea
For $n +l>l_{max}+2$ we define $M_{n,l} =0$.

The number of persons that change to a different compartment $i$ is
\bea \label{eqhatCij}
	\hat C_{j;i}(n)   = \ds \sum_{l} I_{j,l}(n) p_{j,l;i}
	=  \sum_{l=1}^{l_{max}}  M_{n,l}^i  I_{j,l}(1)
\eea
with
\bea
M_{n,l}^i= p_{j,l+n-1;i} M_{n,l} \,.
\eea
For $l+n>l_{max} +1$ we define $M_{n,l}^i=0$.

%%%%%%%%%%%%%%%%%%%%%%%%%%%%%%%%
\subsection{Method to implement parameter changes }
%%%%%%%%%%%%%%%%%%%%%%%%%%%%%%%%
To implement parameter changes from $P_{old}$ to $P_{new}$ at day $n_0$ we use
\bea\label{eqforParamChanges}
P(n) = P_{old}+  \frac{1}{2}\(1+\tanh\(\frac{n-n_0}{\Delta}\) \) (P_{new}  - P_{old})
\eea
with $\Delta=1$.

%%%%%%%%%%%%%%%%%%%%%%%%%%%%%%%%
\subsection{Discrete Gamma distribution }
%%%%%%%%%%%%%%%%%%%%%%%%%%%%%%%%
To fit distributions we use the discrete Gamma distribution defined as \cite{ChakrabortyEtal_2012}
\bea\label{discreteProbDistr}
\tilde p_{l} = \frac{F(l)-F(l-1)}{F(l_{max})} \,, \quad l\le 1 \le  l_{max}\,,
\eea
with
\bea
F(x) = \int_{0}^x \frac{1}{\Gamma (a) b } \(\frac{y}{b}\)^{a-1}e^{-\frac{y}{b} }dy\,.
\eea
The distribution depends on two parameters $a>0$ and $b>0$.

%%%%%%%%%%%%%%%%%%%%%%%%%%%%%%%%
\subsection{Fitting procedure}
%%%%%%%%%%%%%%%%%%%%%%%%%%%%%%%%
{ For the fittings we used the constrained optimization procedure {\it fminsearchbnd} from \cite{JohnErrico}, which is based on MATLAB's {\it fminsearch} procedure.} We use the matrix equations derived section \ref{analysisForFitting} to sequentially compute for each compartment the occupancy and outflux to other compartments as function of the initial condition and the influx from other compartments. For example, with the computed influx of new hospitalisations, we compute the future occupancies and fluxes between hospital compartments (as well as number of death and recovered) as a function the switching parameters. We then use data, simulation results and a cost function (here we chose the mean squared error) together with the constrained optimization procedure to fit the specified parameters. 


\bibliographystyle{ieeetr}
%\bibliography{Bib_Corona}

\begin{thebibliography}{1}
	
	\bibitem{Beraud}
	G.~B{\'e}raud, S.~Kazmercziak, P.~Beutels, D.~Levy-Bruhl, X.~Lenne,
	N.~Mielcarek, Y.~Yazdanpanah, P.-Y. Bo{\"e}lle, N.~Hens, and B.~Dervaux,
	``The french connection: The first large population-based contact survey in
	france relevant for the spread of infectious diseases,'' {\em PLOS ONE},
	vol.~10, no.~7, pp.~1--22, 2015.
	
	\bibitem{ChakrabortyEtal_2012}
	Chakraborty, ``Discrete gamma distributions: Properties and parameter
	estimations,'' {\em Communications in Statistics - Theory and Methods},
	vol.~41, no.~18, pp.~3301--3324, 2012.
	
	\bibitem{JohnErrico}
	J.~D'Errico, ``fminsearchbnd, fminsearchcon
	(https://www.mathworks.com/matlabcentral/fileexchange/8277-fminsearchbnd-fminsearchcon),''
	{\em MATLAB Central File Exchange}, 2021.
	
\end{thebibliography}


\end{document}


%%%%%%%%%%%%%%%%%%%%%%%%%%%%%%% 
